# Supplementary material for: To be a professor: Academic mobility and publishing performance
Source: PLoS One. 2025 Nov 17;20(11):e0336133. doi: 10.1371/journal.pone.0336133 (PMC12622835; doi:10.1371/journal.pone.0336133)
Supplement: S5 Dataset — (XLSX) [file pone.0336133.s005.xlsx]

## Sheet: List1
	ID	PS	SEX	IN	NOA_T	ENG_NOA_T	NOA_3YB	NOA_3YA	LAN	AvB_3	Where	Whence	End
	1	0	0	1	3.666	3.166	1	1.98	86.3612	0.98	VŠE	VŠE	2015
	2	0	0	1	5.5	5	2.166	1.01	90.9091	-1.156	VŠE	VŠE	2017
	3	0	0	1	1	0	0	0	0	0	VŠB-TUO	VŠB-TUO	1999
	4	0	0	1	0	0	0	0	NA	0	VUT	VUT	2010
	5	0	1	0	4.5	1	0	0	22.2222	0	VŠE	UK	2016
	6	1	1	1	0	0	0	0	NA	0	MENDELU	MENDELU	2002
	7	1	0	1	2.366	2.116	0.583	5.732	89.4336	5.149	UTB	UTB	2015
	8	1	0	1	0	0	0	0	NA	0	VŠB-TUO	VŠB-TUO	2001
	9	1	0	1	0	0	0	0	NA	0	VŠB-TUO	VŠB-TUO	2006
	10	1	0	1	1.583	1.333	1	0	84.2072	NA	MENDELU	MENDELU	2020
	11	1	1	1	1.5	1.5	0.5	0	100	-0.5	ČZU	ČZU	2012
	12	0	0	1	6.19	2.5	0.833	0	40.3877	-0.833	UK	UK	2011
	13	1	1	1	3.5	0	1	0.5	0	-0.5	VŠE	VŠE	2004
	14	0	0	1	16	0	2	0	0	-2	VŠE	VŠE	2014
	15	0	0	1	16	0	2	0	0	-2	VŠE	VŠE	2017
	16	1	0	1	4.092	2.842	NA	NA	69.4526	NA	VŠE	VŠE	2019
	17	1	0	1	7.99	7.167	1.03	0.2	89.6996	-0.83	ČZU	ČZU	2017
	18	1	0	0	0	0	0	0	NA	0	UK	NM Praha	2000
	19	1	1	0	0.5	0	0.5	0	0	-0.5	VŠB-TUO	MU	2005
	20	1	0	1	9.031	8.331	2.333	2.749	92.2489	0.416	VŠE	VŠE	2017
	21	1	0	1	3	0	1	0.5	0	-0.5	VŠE	VŠE	2003
	22	1	0	1	29	3	0	0	10.3448	0	UK	UK	2012
	23	1	0	1	12.766	8.433	NA	NA	66.0583	NA	VŠE	VŠE	2018
	24	1	1	1	1	0	0	0	0	0	VŠB-TUO	VŠB-TUO	2009
	25	1	0	1	1.249	1.249	0.25	0	100	-0.25	VUT	VUT	2004
	26	1	0	1	0	0	0	0	NA	0	OSU	OSU	2000
	27	1	0	1	0.25	0.25	0	0	100	0	VUT	VUT	2010
	28	0	0	1	0.5	0	0	0	0	0	VŠE	VŠE	2004
	29	1	1	0	1	0	0	1	0	1	VŠB-TUO	EUBA	2001
	30	1	1	1	1	0	1	2	0	1	VŠE	VŠE	2007
	31	1	1	1	3.333	1	1	0.5	30.003	-0.5	VŠE	VŠE	2011
	32	1	0	1	0	0	0	0	NA	0	VŠE	VŠE	2004
	33	1	0	1	1	0	1	1	0	0	VŠE	VŠE	2009
	34	1	1	1	7	0	2	0	0	-2	VŠE	VŠE	2006
	35	1	0	1	14.5	3.5	0	0	24.1379	0	VŠE	VŠE	2007
	36	1	0	1	17	0	2	1.5	0	-0.5	TUL	TUL	2004
	37	1	0	1	6.666	1.5	0.25	2	22.5023	1.75	VŠE	VŠE	2004
	38	1	1	1	1.5	0	0	0	0	0	VŠE	VŠE	2003
	39	1	0	0	7.149	4.033	NA	NA	56.4135	NA	MU	VŠE	2018
	40	1	0	0	0	0	0	0	NA	0	ČZU	MENDELU	2003
	41	1	0	1	10.333	0	0	0	0	0	VŠE	VŠE	1999
	42	1	0	1	8.999	0.33	2.833	0	3.66707	-2.833	VŠB-TUO	VŠB-TUO	2002
	43	1	1	0	29.088	27.255	NA	NA	93.6984	NA	UTB	TUK	2019
	44	1	1	1	0	0	0	0	NA	0	VŠB-TUO	VŠB-TUO	2004
	45	1	0	0	2	1	1	0	50	-1	VŠE	VŠB-TUO	2007
	46	1	0	1	0	0	0	0.5	NA	0.5	MENDELU	MENDELU	2005
	47	1	0	0	0	0	0	0	NA	0	VŠB-TUO	VŠCHT	2001
	48	0	1	1	0	0	0	0	NA	0	VŠB-TUO	VŠB-TUO	2006
	49	1	0	0	5.7	0.2	0	0	3.50877	0	VŠB-TUO	UHK	2009
	50	0	1	1	1	0	0	0	0	0	VŠE	VŠE	2006
	51	1	0	1	8	4.166	3	2.5	52.075	-0.5	UK	UK	2002
	52	0	0	1	3.5	0	1	0	0	-1	VŠE	VŠE	2005
	53	0	0	0	3.5	0	0	1	0	1	VŠB-TUO	VŠFS	2012
	54	1	0	0	3.5	0	0	1	0	1	VŠE	VŠFS	2014
	55	0	1	1	0	0	0	0	NA	0	VŠE	VŠE	2016
	56	1	0	1	2.2	0.5	1.2	0.333	22.7273	-0.867	VŠE	VŠE	2017
	57	1	0	1	0	0	0	0	NA	0	ČZU	ČZU	2000
	58	1	1	0	1.5	1.5	1.5	0.666	100	-0.834	ČZU	SPU Nitra	2010
	59	1	0	1	29.577	28.577	7.247	6.391	96.619	-0.856	UK	UK	2017
	60	1	1	1	0	0	0	0	NA	0	VŠB-TUO	VŠB-TUO	2009
	61	1	1	0	0	0	0	0.5	NA	0.5	ČZU	JČU	2004
	62	0	0	0	0	0	0	1	NA	1	TUL	ZČU	2009
	63	1	0	1	0	0	0	0	NA	0	VŠB-TUO	VŠB-TUO	2003
	64	0	0	1	0	0	0	0	NA	0	VUT	VUT	2002
	65	1	1	1	0.5	0.5	0.5	0	100	-0.5	UTB	UTB	2010
	66	1	0	1	5.83	1.333	1.833	0	22.8645	-1.833	VŠE	VŠE	2017
	67	1	0	1	28	0.333	0.5	2	1.18929	1.5	VŠE	VŠE	2007
	68	1	0	1	3.25	0.25	0	1.333	7.69231	1.333	VŠE	VŠE	2004
	69	1	0	1	1	0	1	1	0	0	TUL	TUL	2009
	70	1	0	1	0	0	0	0	NA	0	VŠE	VŠE	2005
	71	1	0	1	0	0	0	0	NA	0	UK	UK	2009
	72	1	0	1	8.866	5.5	1.5	3.665	62.0347	2.165	UK	UK	2009
	73	1	0	1	0	0	0	0	NA	0	VŠE	VŠE	2005
	74	1	0	1	3	0	0	4	0	4	VŠE	VŠE	2005
	75	0	0	1	3.66	0	0	0	0	0	VŠE	VŠE	2007
	76	1	0	0	7	0	3.5	1	0	-2.5	VŠE	ČNB	1999
	77	1	1	1	3	0.5	0	0	16.6667	0	VŠE	VŠE	2004
	78	0	1	0	1.5	0	0	0.5	0	0.5	MU	VŠEM	2015
	79	1	0	1	12.083	11.5	2	1.75	95.175	-0.25	UK	UK	2014
	80	0	0	1	3	1	NA	NA	33.3333	NA	MENDELU	MENDELU	2018
	81	1	1	1	0	0	0	0	NA	0	VŠE	VŠE	2002
	82	1	1	1	0	0	0	0	NA	0	VŠB-TUO	VŠB-TUO	2006
	83	1	1	1	2.416	2.416	0.833	1.416	100	0.583	VUT	VUT	2016
	84	1	0	1	15	8	3.5	3.666	53.3333	0.166	UK	UK	2004
	85	1	0	1	5.5	0	1	0.5	0	-0.5	VŠE	VŠE	2002
	86	1	0	1	23.496	14.747	1.166	2.166	62.7639	1	VŠB-TUO	VŠB-TUO	2016
	87	1	0	1	0	0	0	0	NA	0	VUT	VUT	2009
	88	1	0	0	4.333	0.5	1.833	0.5	11.5393	-1.333	MENDELU	VŠB-TUO	2014
	89	0	1	1	0	0	0	0	NA	0	VŠE	VŠE	2009
	90	1	0	1	0	0	0	0	NA	0	TUL	TUL	2002
	91	1	0	1	2	0	0	0	0	0	VŠE	VŠE	2002
	92	0	0	1	0	0	0	0.5	NA	0.5	UTB	UTB	2011
	93	1	0	1	1.5	0	0	0	0	0	VŠE	VŠE	2003
	94	1	0	1	48.18	46.014	NA	NA	95.5044	NA	UK	UK	2020
	95	1	1	1	0	0	0	1	NA	1	VŠE	VŠE	2001
	96	1	0	1	0	0	0	0	NA	0	VŠE	VŠE	2004
	97	1	0	0	1.666	0.33	0	0	19.8079	0	VŠB-TUO	SUO	2006
	98	0	0	1	1	0	0.5	0.5	0	0	UTB	UTB	2010
	99	1	0	1	3.7	3.7	0.5	0	100	-0.5	MENDELU	MENDELU	2016
	100	0	0	1	3.7	3.7	2	0	100	-2	MENDELU	MENDELU	2014
	101	0	0	1	0	0	0	0	NA	0	VŠB-TUO	VŠB-TUO	2007
	102	1	0	0	0	0	0	0	NA	0	VŠB-TUO	TUK	2003
	103	1	0	1	4.416	3.914	0.583	0.916	88.6322	0.333	ČZU	ČZU	2017
	104	0	0	1	32	5.5	3	1	17.1875	-2	VŠE	VŠE	2015
	105	1	0	1	6.163	5.913	NA	NA	95.9435	NA	VŠE	VŠE	2019
	106	1	0	1	0	0	0	0	NA	0	VŠB-TUO	VŠB-TUO	1999
	107	1	0	1	8.5	0	0	0.833	0	0.833	VŠB-TUO	VŠB-TUO	2016
	108	1	0	1	3	0	0	0.5	0	0.5	ČZU	ČZU	2009
	109	0	0	1	3	0	0	0	0	0	VŠE	VŠE	2008
	110	1	1	1	0	0	0	0	NA	0	VŠE	VŠE	2004
	111	0	0	1	1.683	0.783	0.85	1.949	46.5241	1.099	ČZU	ČZU	2016
	112	1	0	1	3.632	2.732	NA	NA	75.2203	NA	ČZU	ČZU	2019
	113	1	1	1	0	0	0	0	NA	0	ČZU	ČZU	2001
	114	1	0	1	6.5	0.5	1.5	1.083	7.69231	-0.417	VŠE	VŠE	2004
	115	1	0	1	0	0	0	0	NA	0	VŠE	VŠE	2009
	116	1	0	1	1	0	1	0	0	-1	VŠE	VŠE	1999
	117	1	0	1	19.998	13.332	NA	NA	66.6667	NA	VŠB-TUO	VŠB-TUO	2020
	118	1	0	1	6.93	5.93	NA	NA	85.57	NA	VUT	VUT	2020
	119	1	0	1	2	0	0	0	0	0	VŠB-TUO	VŠB-TUO	2006
	120	1	1	0	6.598	6.098	NA	NA	92.4219	NA	VŠE	UHK	2019
	121	1	0	1	0	0	0	0	NA	0	VUT	VUT	2000
	122	1	1	1	0	0	0	0	NA	0	VŠE	VŠE	2002
	123	1	0	1	2	0	0	0	0	0	VŠE	VŠE	2003
	124	1	1	0	8.449	7.249	4.5	4.332	85.7971	-0.168	VŠE	MENDELU	2017
	125	1	0	1	1	0	0	0.666	0	0.666	VŠE	VŠE	2005
	126	1	0	1	14.366	14.366	4	0.833	100	-3.167	UK	UK	2009
	127	1	1	1	5.5	1.5	0.5	0.5	27.2727	0	VŠE	VŠE	2009
	128	1	1	0	2.3666	0.333	0.333	0	14.0708	-0.333	VŠE	EUBA	2017
	129	0	0	1	0	0	0	0	NA	0	VŠE	VŠE	2005
	130	1	0	0	0	0	0	0	NA	0	VŠB-TUO	SUO	2002
	131	1	0	1	8.333	3	3.5	2.25	36.0014	-1.25	VŠE	VŠE	2015
	132	1	1	1	0	0	0	0	NA	0	OSU	OSU	2004
	133	1	1	1	1	0	1	0.5	0	-0.5	UTB	UTB	2010
	134	1	0	0	2	2	1	0	100	-1	VŠE	KVUT Stockholm	2004
	135	1	0	1	2.644	2.533	0.333	0	95.8018	-0.333	VŠE	VŠE	2003
	136	1	0	1	0	0	0	0	NA	0	VŠE	VŠE	2009
	137	1	0	1	0	0	0	0	NA	0	VŠB-TUO	VŠB-TUO	2001
	138	1	0	1	4.165	4.165	NA	NA	100	NA	UTB	UTB	2019
	139	0	1	1	0	0	0	0	NA	0	ČZU	ČZU	2004
	140	0	1	1	0	0	0	0	NA	0	VŠE	VŠE	2007
	141	1	0	1	0	0	0	0	NA	0	VUT	VUT	2004
	142	1	0	1	8.329	7.496	NA	NA	89.9988	NA	UTB	UTB	2019
	143	1	0	1	1	0	0	0	0	0	MENDELU	MENDELU	2003
	144	1	0	1	3	0	2	0	0	-2	VŠE	VŠE	2000
	145	1	1	1	1.333	0.333	0.333	0.5	24.9812	0.167	VUT	VUT	2012
	146	1	1	1	1.499	1	0.666	0	66.7111	-0.666	TUL	TUL	2012
	147	0	0	1	2.5	0	2	2.333	0	0.333	MU	MU	2009
	148	0	0	0	4.833	2.33	2.5	1.416	48.2102	-1.084	MENDELU	MU	2012
	149	0	0	0	0	0	0	2	NA	2	VŠE	MU	2004
	151	1	0	0	0	0	0	0	NA	0	UTB	SAV Bratislava	2016
	152	1	0	1	12.163	1.8	4	1.5	14.799	-2.5	MU	MU	2003
	153	1	0	1	4.5	0	1	0	0	-1	VŠE	VŠE	2016
	154	1	0	1	0	0	0	1.15	NA	1.15	VŠB-TUO	VŠB-TUO	2010
	155	1	0	1	0	0	0	0	NA	0	MU	MU	2005
	156	1	0	1	0	0	0	0	NA	0	ČZU	ČZU	2005
	157	1	0	1	0	0	0	0	NA	0	VUT	VUT	2004
	158	1	0	1	7.798	4.982	NA	NA	63.8882	NA	VŠE	VŠE	2018
	159	1	0	1	12.528	6.365	4.615	5.464	50.8062	0.849	ČZU	ČZU	2016
	160	1	1	0	0.2	0.2	0	0	100	0	MENDELU	SPU Nitra	2005
	161	1	0	1	3.33	0	1	0	0	-1	VŠE	VŠE	2003
	162	1	0	0	13.5	11.5	6.5	1.833	85.1852	-4.667	MENDELU	SUO	2013
	163	0	0	0	7.581	7.248	NA	NA	95.6074	NA	MU	UPCE	2019
	164	1	0	1	3.781	3.781	NA	NA	100	NA	VŠB-TUO	VŠB-TUO	2018
	165	1	0	1	0.993	0.993	0.409	1.45	100	1.041	VŠE	VŠE	2016
	166	0	1	1	4.579	3.913	NA	NA	85.4553	NA	MENDELU	MENDELU	2019
	167	1	0	1	0	0	0	0	NA	0	ČZU	ČZU	2003
	168	1	0	1	0	0	0	0	NA	0	MENDELU	MENDELU	2001
	169	1	0	1	5.166	0.333	NA	NA	6.44599	NA	VŠE	VŠE	2018
	170	0	0	1	2.83	0.25	0.25	0.333	8.83392	0.083	VŠE	VŠE	2005
	171	1	1	1	0	0	0	0	NA	0	VŠB-TUO	VŠB-TUO	2009
	172	1	0	1	2	0	0	1	0	1	VŠE	VŠE	2009
	173	1	0	1	1.5	0	0	0.5	0	0.5	VŠB-TUO	VŠB-TUO	2007
	174	1	0	1	0	0	0	0	NA	0	ČZU	ČZU	2003
	175	1	1	0	11.333	8.832	0.5	1.532	77.9317	1.032	UK	ČNB	2010
	176	1	0	1	9.365	7.365	NA	NA	78.6439	NA	VŠE	VŠE	2019
	177	0	1	1	1	1	NA	NA	100	NA	MENDELU	MENDELU	2018
	178	0	0	1	2.333	2.333	2	0	100	-2	ČZU	ČZU	2013
	179	0	0	1	1	1	0	0.5	100	0.5	MU	MU	2016
	180	1	0	0	0	0	0	0.333	NA	0.333	VŠB-TUO	PU Prešov	2005
	181	0	1	0	1	0	0.5	0	0	-0.5	MU	EUBA	2007
	182	1	0	1	12.165	10.832	NA	NA	89.0423	NA	VŠE	VŠE	2019
	183	0	1	0	12.665	7	NA	NA	55.2704	NA	MENDELU	UPCE	2020
	184	0	1	0	0.5	0.5	0	3.333	100	3.333	VŠE	ČZU	2007
	185	1	1	1	3.833	3.833	2.333	0	100	-2.333	ČZU	ČZU	2012
	186	1	0	1	10.582	8.082	NA	NA	76.375	NA	VŠB-TUO	VŠB-TUO	2018
	187	1	0	1	5.2	5.2	NA	NA	100	NA	MU	MU	2020
	188	1	0	0	2	0	0	1.666	0	1.666	ČZU	MENDELU	2006
	189	1	0	1	19.249	7.333	2.75	2.5	38.0955	-0.25	VŠE	VŠE	2009
	190	0	0	0	0.37	0.04	0.33	1.33	10.8108	1	VŠE	UK	2011
	191	1	0	1	2	1.5	NA	NA	75	NA	VŠE	VŠE	2018
	192	1	0	0	0	0	0	0	NA	0	MENDELU	MU	2001
	193	1	1	1	1.166	0.666	0.333	0	57.1184	-0.333	VŠE	VŠE	2009
	194	1	0	1	0	0	0	0	NA	0	VŠB-TUO	VŠB-TUO	2006
	195	1	0	1	1	0	1	0	0	-1	VŠE	VŠE	2002
	196	1	0	1	6.01	2.733	1.7	1	45.4742	-0.7	MU	MU	2017
	197	0	0	1	3.58	0.3	1	1.2	8.37989	0.2	MU	MU	2011
	198	0	0	1	0.33	0.3	0	1	90.9091	1	MU	MU	2006
	199	1	0	0	13.917	12.917	NA	NA	92.8145	NA	VUT	VŠTE	2018
	200	0	0	0	0	0	0	0	NA	0	VŠB-TUO	UAD Trenčín	2008
	201	0	0	0	1.783	1.783	1.8	3.915	100	2.115	ČZU	UAD Trenčín	2015
	202	0	0	0	6.278	6.278	NA	NA	100	NA	UTB	UAD Trenčín	2018
	203	1	1	0	5.5	0	0	0.5	0	0.5	VŠB-TUO	TUK	2010
	204	1	1	1	0	0	0	0	NA	0	VŠE	VŠE	2003
	205	1	0	1	2.583	2.583	0.5	1.666	100	1.166	VŠE	VŠE	2007
	206	1	0	1	5.5	5	1.5	1.5	90.9091	0	VŠE	VŠE	2016
	207	1	0	1	0	0	0	0.75	NA	0.75	VŠE	VŠE	2009
	208	0	0	1	0	0	0	0	NA	0	VŠE	VŠE	2003
	209	1	1	1	0	0	0	0	NA	0	VŠE	VŠE	2005
	210	1	0	1	8.033	1.533	NA	NA	19.0838	NA	VŠE	VŠE	2019
	211	1	1	1	13.125	2.625	1.5	0	20	-1.5	VŠE	VŠE	2012
	212	1	0	0	1	1	0	0	100	0	VŠE	UMB	2005
	213	1	1	0	3.16	0.833	1.166	2.916	26.3608	1.75	VŠB-TUO	UMB	2017
	214	1	0	1	5	1	1	1	20	0	VŠB-TUO	VŠB-TUO	2004
	215	0	0	1	1	0	0	0	0	0	ČZU	ČZU	2013
	216	1	1	1	0	0	0	0	NA	0	MENDELU	MENDELU	2002
	217	1	0	0	3	0.5	1.5	1.966	16.6667	0.466	UTB	TUL	2015
